# Supplementary material for: Diatoms and Plants Acyl-CoA:lysophosphatidylcholine Acyltransferases (LPCATs) Exhibit Diverse Substrate Specificity and Biochemical Properties
Source: Int J Mol Sci. 2021 Aug 22;22(16):9056. doi: 10.3390/ijms22169056 (PMC8396554; doi:10.3390/ijms22169056)
Supplement: Supplementary file 1 [file ijms-22-09056-s001.zip]

Archive with 1 entries (1 files):
- ijms-1350255-supplementary.pdf
